# Supplementary material for: Differences in Bacterial Communities and Pathogen Indicators of Raw and Lagoon-Stabilized Farm Dairy Effluents
Source: Microorganisms. 2024 Jan 31;12(2):305. doi: 10.3390/microorganisms12020305 (PMC10893489; doi:10.3390/microorganisms12020305)
Supplement: Supplementary file 1 [file microorganisms-12-00305-s001.zip]

Archive with 1 entries (1 files):
- microorganisms-2823584-supplementary.pdf
